# Supplementary material for: Current Approaches to the Management of Sentinel Node Procedures in Early Vulvar Cancer in Germany: A Web-Based Nationwide Analysis of Practices
Source: J Clin Med. 2023 Mar 4;12(5):2048. doi: 10.3390/jcm12052048 (PMC10004173; doi:10.3390/jcm12052048)
Supplement: Supplementary file 1 [file jcm-12-02048-s001.zip]

Archive with 1 entries (1 files):
- jcm-2184932-supplementary.pdf
